# Supplementary material for: Effect of Solution Properties in the Development of Cellulose Derivative Nanostructures Processed via Electrospinning
Source: Polymers (Basel). 2022 Feb 10;14(4):665. doi: 10.3390/polym14040665 (PMC8874405; doi:10.3390/polym14040665)
Supplement: Supplementary file 1 [file polymers-14-00665-s001.zip]

Archive with 1 entries (1 files):
- polymers-1560768-supplementary.pdf
